# Supplementary material for: Development and validation of an early predictive model for acute stress disorder after trauma: a clinical cohort study
Source: PeerJ. 2026 Apr 13;14:e21131. doi: 10.7717/peerj.21131 (PMC13086026; doi:10.7717/peerj.21131)
Supplement: Supplemental Information 1 [file peerj-14-21131-s001.xlsx]

## Sheet: ASD
Order number	Group	LOS	Age	Coma after injury	Fear after injury	Complications	Hormones	ISS	VAS	Work or life pressure	Gender	Critical condition	Smoking status	Alcohol use	Trauma history	Operation history	Cause of trauma	Site of trauma	Sleep quality	Limb activity	Burden	WBC	Neutrophil	Lymphocyte	Monocyte	Platelet	NLR	PLR	MLR	SII	WBC2	Neutrophil2	Lymphocyte2	Monocyte2	Platelet2	NLR2	PLR2	MLR2	SII2
1	0	29	57	0	0	1	0	0	2	1	1	0	1	1	0	0	3	1	0	0	1	5.37	4.08	0.81	0.38	205	5.03704	253.086	0.469136	1032.59	1	1	1	1	2	2	3	2	2
2	1	14	54	1	0	1	1	1	2	1	0	0	0	0	0	1	2	3	1	1	1	4.91	4.32	0.34	0.2	134	12.7059	394.118	0.588235	1702.59	1	1	1	1	1	3	3	3	3
3	1	23	39	0	1	1	0	0	3	1	1	0	1	1	1	0	3	2	1	1	1	12.36	10.26	0.99	1.11	145	10.3636	146.465	1.12121	1502.73	3	3	1	3	1	3	2	3	3
4	0	9	49	0	0	0	0	0	2	1	0	0	0	0	0	1	3	1	0	0	1	10.26	7.9	1.54	1.82	181	5.12987	117.532	1.18182	928.506	3	3	2	3	2	2	2	3	2
5	0	9	29	0	0	0	0	0	2	0	1	0	1	1	0	0	3	1	0	0	0	9.53	6.48	2.19	0.67	141	2.9589	64.3836	0.305936	417.205	2	2	3	2	1	1	1	1	1
6	0	11	46	0	0	0	0	0	2	1	0	0	0	0	0	0	3	1	1	1	1	6.49	4.93	0.97	0.39	203	5.08247	209.278	0.402062	1031.74	1	1	1	1	2	2	3	2	2
7	0	3	50	1	0	0	0	0	1	1	1	0	0	0	1	1	3	2	0	0	0	12.3	10.21	0.98	1.11	153	10.4184	156.122	1.13265	1594.01	3	3	1	3	1	3	2	3	3
8	0	20	47	0	0	0	0	0	3	1	1	0	0	1	0	0	1	1	1	0	1	9.86	7.69	1.38	0.69	190	5.57246	137.681	0.5	1058.77	2	3	2	2	2	2	2	2	2
9	0	5	63	0	1	0	0	0	3	0	0	0	0	0	0	1	3	1	1	1	0	6.91	5.67	0.76	0.41	111	7.46053	146.053	0.539474	828.118	1	2	1	1	1	3	2	2	2
10	0	14	50	0	0	0	0	0	2	0	1	0	1	0	0	1	3	1	0	0	0	7.41	3.78	2.67	0.87	211	1.41573	79.0262	0.325843	298.719	1	1	3	3	2	1	1	1	1
11	1	10	56	1	1	1	1	1	3	1	0	1	0	0	0	1	3	3	1	1	1	9.65	8.11	1.16	0.48	144	6.99138	124.138	0.413793	1006.76	2	3	2	1	1	3	2	2	2
12	1	12	36	0	1	0	0	0	2	1	0	0	0	0	0	1	3	1	1	0	1	11.1	8.37	1.98	0.66	233	4.22727	117.677	0.333333	984.955	3	3	3	2	3	2	2	1	2
13	0	5	30	0	1	0	0	0	2	1	0	0	0	0	1	1	3	1	0	0	0	6.95	5.27	1.25	0.35	214	4.216	171.2	0.28	902.224	1	1	2	1	3	2	3	1	2
14	0	10	49	1	1	1	0	0	2	1	1	1	0	0	0	0	1	1	0	0	1	5.88	4.41	0.88	0.59	82	5.01136	93.1818	0.670455	410.932	1	1	1	2	1	2	1	3	1
15	0	7	55	0	0	0	0	0	3	0	1	0	1	0	0	0	3	1	1	1	0	11.81	10.04	0.94	0.83	145	10.6809	154.255	0.882979	1548.72	3	3	1	3	1	3	2	3	3
16	0	7	44	0	0	0	0	0	2	1	1	0	1	0	1	1	3	1	0	1	1	12.87	10.68	1.54	0.64	230	6.93506	149.351	0.415584	1595.06	3	3	2	2	3	3	2	2	3
17	1	7	51	1	1	1	1	1	2	1	1	0	1	1	0	1	1	2	0	1	1	14.16	13.03	0.71	0.42	199	18.3521	280.282	0.591549	3652.07	3	3	1	1	2	3	3	3	3
18	1	3	69	0	1	0	0	0	1	1	0	0	0	0	0	0	3	1	0	0	1	5.92	3.55	1.54	0.77	216	2.30519	140.26	0.5	497.922	1	1	2	3	3	1	2	2	1
19	1	5	40	0	1	0	0	0	3	1	1	0	1	1	0	1	3	1	1	0	1	10.14	8.11	0.91	1.01	130	8.91209	142.857	1.10989	1158.57	3	3	1	3	1	3	2	3	2
20	0	33	48	0	1	1	1	1	3	1	0	0	0	0	0	0	2	2	1	1	1	17.58	16.7	0.53	0.35	207	31.5094	390.566	0.660377	6522.45	3	3	1	1	2	3	3	3	3
21	0	20	55	0	0	1	0	0	1	1	1	0	1	0	0	1	3	1	0	0	0	3.66	2.74	0.66	0.26	27	4.15152	40.9091	0.393939	112.091	1	1	1	1	1	2	1	2	1
22	0	2	43	0	0	0	0	0	1	1	1	0	0	1	1	0	3	1	0	1	1	5.26	4.21	0.74	0.26	137	5.68919	185.135	0.351351	779.419	1	1	1	1	1	2	3	1	2
23	0	5	22	0	1	0	0	0	1	1	0	0	0	0	0	1	3	2	1	0	0	7.3	4.16	2.63	0.44	215	1.58175	81.749	0.1673	340.076	1	1	3	1	3	1	1	1	1
24	0	7	27	0	0	0	0	0	2	0	0	0	0	0	0	0	3	1	0	0	0	11.36	7.38	3.07	0.68	376	2.40391	122.476	0.221498	903.87	3	2	3	2	3	1	2	1	2
25	0	7	55	0	1	0	0	0	2	1	0	0	0	0	0	1	3	1	1	0	1	9.03	6.23	2.08	0.63	185	2.99519	88.9423	0.302885	554.111	2	2	3	2	2	1	1	1	1
26	0	38	39	0	1	1	0	0	1	1	1	1	1	0	0	0	3	1	0	0	0	10.06	5.94	2.92	1.01	206	2.03425	70.5479	0.34589	419.055	3	2	3	3	2	1	1	1	1
27	0	6	42	0	0	0	0	0	1	1	1	0	1	0	0	1	2	2	1	0	0	15.4	13.86	0.77	0.62	276	18	358.442	0.805195	4968	3	3	1	2	3	3	3	3	3
28	1	17	50	0	0	1	1	1	2	1	1	0	1	1	0	0	3	2	1	1	0	12.78	11.12	1.02	0.64	175	10.902	171.569	0.627451	1907.84	3	3	1	2	2	3	3	3	3
29	1	5	54	1	0	0	0	0	2	1	0	0	0	0	0	0	3	1	1	0	1	8.2	6.64	1.15	0.41	218	5.77391	189.565	0.356522	1258.71	2	2	2	1	3	2	3	1	3
30	0	17	29	1	1	0	0	0	2	1	0	0	0	0	0	1	3	1	1	0	0	8.55	6.16	1.8	0.6	182	3.42222	101.111	0.333333	622.844	2	2	3	2	2	1	1	1	1
31	0	9	21	0	0	0	0	0	1	0	0	0	0	0	0	0	3	1	0	0	1	4.69	2.3	1.92	0.33	177	1.19792	92.1875	0.171875	212.031	1	1	3	1	2	1	1	1	1
32	0	16	26	0	0	0	0	0	1	0	1	0	1	0	1	1	3	1	0	0	0	9.8	6.37	2.45	0.78	172	2.6	70.2041	0.318367	447.2	2	2	3	3	2	1	1	1	1
33	0	4	47	0	1	0	0	0	1	0	0	0	0	0	0	0	3	1	0	1	0	7.28	5.17	1.67	0.44	187	3.09581	111.976	0.263473	578.916	1	1	3	1	2	1	1	1	1
34	0	7	30	0	1	0	0	0	2	1	1	0	1	1	1	1	3	1	1	1	1	12.59	9.69	1.89	0.88	320	5.12698	169.312	0.465608	1640.63	3	3	3	3	3	2	3	2	3
35	0	6	29	0	1	1	1	1	1	1	1	1	1	1	1	0	3	2	0	1	1	15.02	12.92	0.9	1.2	89	14.3556	98.8889	1.33333	1277.64	3	3	1	3	1	3	1	3	3
36	1	3	49	0	1	1	0	0	3	0	0	0	0	0	0	1	3	1	1	0	1	5.21	3.07	1.72	0.36	179	1.78488	104.07	0.209302	319.494	1	1	3	1	2	1	1	1	1
37	0	17	40	0	1	1	1	0	2	1	1	0	1	0	1	1	3	2	1	0	1	16.88	14.35	1.35	1.01	209	10.6296	154.815	0.748148	2221.59	3	3	2	3	2	3	2	3	3
38	0	2	42	0	1	0	0	0	2	1	0	0	0	0	0	1	3	1	1	0	1	5.61	3.14	1.8	0.56	248	1.74444	137.778	0.311111	432.622	1	1	3	2	3	1	2	1	1
39	0	16	45	0	1	0	0	0	2	1	1	0	0	0	1	1	1	1	1	1	1	9.08	6.36	1.54	0.82	175	4.12987	113.636	0.532468	722.727	2	2	2	3	2	2	1	2	2
40	1	13	66	1	1	1	0	1	3	0	0	0	0	0	0	1	1	2	1	1	1	19.35	17.03	0.97	1.16	153	17.5567	157.732	1.19588	2686.18	3	3	1	3	1	3	2	3	3
41	0	4	57	0	0	0	1	0	1	0	0	0	0	1	1	1	3	1	0	0	0	11.13	9.68	0.89	0.45	100	10.8764	112.36	0.505618	1087.64	3	3	1	1	1	3	1	2	2
42	1	16	51	0	0	0	0	0	2	1	0	0	0	0	0	0	3	2	1	0	1	6.68	5.34	0.67	0.6	204	7.97015	304.478	0.895522	1625.91	1	1	1	2	2	3	3	3	3
43	0	5	44	0	1	0	0	0	2	0	0	0	0	0	0	1	1	1	0	1	1	11.4	8.21	2.28	0.8	276	3.60088	121.053	0.350877	993.842	3	3	3	3	3	2	2	1	2
44	0	12	35	0	1	0	0	0	2	1	1	0	1	1	0	0	3	1	1	1	1	10.19	6.52	2.65	0.82	160	2.46038	60.3774	0.309434	393.66	3	2	3	3	1	1	1	1	1
45	0	7	52	0	1	0	0	0	1	1	1	0	1	0	0	0	3	1	0	1	1	10.72	7.29	2.57	0.86	241	2.83658	93.7743	0.33463	683.615	3	2	3	3	3	1	1	1	2
46	0	4	32	0	0	0	0	0	1	1	1	0	1	0	0	1	3	1	0	0	0	8.35	6.35	1.5	0.42	273	4.23333	182	0.28	1155.7	2	2	2	1	3	2	3	1	2
47	1	5	44	0	1	0	0	0	1	1	1	0	1	1	0	0	3	1	1	1	1	11.87	9.02	2.02	0.71	260	4.46535	128.713	0.351485	1160.99	3	3	3	2	3	2	2	1	2
48	0	8	50	0	1	0	1	0	2	1	1	0	1	1	1	1	3	1	0	1	1	8.12	6.5	1.22	0.41	202	5.32787	165.574	0.336066	1076.23	2	2	2	1	2	2	2	1	2
49	0	11	67	0	0	0	0	0	2	1	1	0	1	0	0	1	3	1	0	0	0	9.24	6.75	1.57	0.74	102	4.29936	64.9682	0.471338	438.535	2	2	2	2	1	2	1	2	1
50	1	18	50	0	1	1	0	0	1	1	1	0	0	0	0	0	1	1	1	0	0	10.4	8.74	0.94	0.52	288	9.29787	306.383	0.553191	2677.79	3	3	1	1	3	3	3	2	3
51	0	3	29	0	0	0	0	0	2	1	1	0	1	1	0	0	3	1	1	1	1	6.21	3.29	2.36	0.5	234	1.39407	99.1525	0.211864	326.212	1	1	3	1	3	1	1	1	1
52	0	3	47	0	1	0	1	0	1	0	0	1	0	0	0	0	3	3	0	0	0	17.92	17.02	0.54	0.08	141	31.5185	261.111	0.148148	4444.11	3	3	1	1	1	3	3	1	3
53	0	9	32	0	1	1	0	0	2	1	0	0	0	0	0	1	3	1	1	1	1	5.41	4.27	0.65	0.49	176	6.56923	270.769	0.753846	1156.18	1	1	1	1	2	2	3	3	2
54	0	3	27	0	1	1	0	0	1	1	1	0	1	1	0	1	3	1	0	1	0	8.51	5.62	2.04	0.85	248	2.7549	121.569	0.416667	683.216	2	2	3	3	3	1	2	2	2
55	1	12	43	0	0	1	1	0	2	1	1	0	1	0	0	0	3	2	1	1	1	5.98	4.6	0.84	0.48	159	5.47619	189.286	0.571429	870.714	1	1	1	1	1	2	3	2	2
56	1	32	68	1	0	1	0	1	3	1	0	0	0	0	0	0	1	2	1	1	1	6.5	5.07	0.71	0.58	130	7.14085	183.099	0.816901	928.31	1	1	1	2	1	3	3	3	2
57	0	11	56	0	1	0	0	0	2	0	1	0	1	1	1	1	3	1	1	0	0	7.5	5.18	1.65	0.68	208	3.13939	126.061	0.412121	652.994	1	1	3	2	2	1	2	2	1
58	0	10	27	0	0	0	0	0	1	0	1	0	1	0	0	0	3	1	1	0	0	7.46	4.4	2.39	0.6	251	1.841	105.021	0.251046	462.092	1	1	3	2	3	1	1	1	1
59	0	3	65	0	0	0	0	0	1	0	1	0	0	1	0	0	3	1	0	0	0	7.15	4.86	1.43	0.71	164	3.3986	114.685	0.496503	557.371	1	1	2	2	1	1	1	2	1
60	0	7	71	0	1	1	0	1	3	0	1	0	0	0	0	0	2	3	1	1	0	18.31	17.03	0.92	0.55	167	18.5109	181.522	0.597826	3091.32	3	3	1	2	2	3	3	3	3
61	0	5	29	0	0	0	0	0	2	1	0	0	0	0	0	0	3	1	1	1	0	6.84	4.79	1.23	0.82	198	3.89431	160.976	0.666667	771.073	1	1	2	3	2	2	2	3	2
62	0	12	68	0	1	0	0	0	2	0	0	0	0	0	0	0	3	1	1	1	0	6.86	5.49	0.89	0.48	153	6.16854	171.91	0.539326	943.787	1	1	1	1	1	2	3	2	2
63	0	4	54	0	0	0	0	0	2	0	1	0	1	0	0	0	3	1	1	0	0	10.32	8.36	1.24	0.72	125	6.74194	100.806	0.580645	842.742	3	3	2	2	1	3	1	3	2
64	0	8	35	0	0	0	0	0	1	0	1	0	1	1	0	0	3	1	0	1	0	9.91	7.33	1.49	0.99	186	4.91946	124.832	0.66443	915.02	3	2	2	3	2	2	2	3	2
65	0	17	28	0	1	0	0	0	1	1	1	0	1	0	1	1	3	1	0	1	1	8.9	6.32	1.87	0.44	239	3.37968	127.807	0.235294	807.743	2	2	3	1	3	1	2	1	2
66	0	3	28	1	1	0	0	0	1	1	0	0	0	0	0	0	3	1	0	1	1	4.71	2.73	1.46	0.38	138	1.86986	94.5205	0.260274	258.041	1	1	2	1	1	1	1	1	1
67	0	4	54	0	0	0	0	0	1	1	1	0	1	1	1	1	3	1	0	1	1	5.27	3.9	0.95	0.37	214	4.10526	225.263	0.389474	878.526	1	1	1	1	3	2	3	1	2
68	0	2	65	0	1	0	0	0	2	1	0	0	0	0	0	0	3	1	1	0	1	8.87	6.92	1.15	0.8	133	6.01739	115.652	0.695652	800.313	2	2	2	3	1	2	1	3	2
69	0	5	39	0	1	0	0	0	1	1	1	0	1	0	1	1	3	1	0	0	1	9.81	6.87	2.06	0.78	202	3.33495	98.0583	0.378641	673.66	2	2	3	3	2	1	1	1	2
70	0	8	43	0	1	0	1	0	2	1	0	0	0	0	0	1	3	3	1	0	1	8.5	7.05	1.02	0.43	261	6.91176	255.882	0.421569	1803.97	2	2	1	1	3	3	3	2	3
71	0	15	39	1	1	1	1	1	2	1	0	0	0	0	0	1	2	2	1	1	1	7.94	6.35	0.95	0.48	156	6.68421	164.211	0.505263	1042.74	2	2	1	1	1	2	2	2	2
72	0	5	64	0	0	0	0	0	2	0	0	0	0	0	1	0	3	2	1	0	1	10.4	7.8	1.77	0.73	270	4.40678	152.542	0.412429	1189.83	3	3	3	2	3	2	2	2	2
73	0	8	35	0	1	0	0	0	3	1	1	0	1	1	0	1	3	1	1	1	1	6.52	4.76	1.17	0.46	162	4.06838	138.462	0.393162	659.077	1	1	2	1	1	2	2	2	1
74	1	27	29	1	1	1	1	1	3	0	0	0	0	0	0	0	3	2	1	1	1	21.27	18.93	1.7	0.64	211	11.1353	124.118	0.376471	2349.55	3	3	3	2	2	3	2	1	3
75	0	8	68	0	0	0	0	0	2	1	1	0	0	1	0	0	3	3	0	0	1	8.49	6.11	1.27	0.76	202	4.81102	159.055	0.598425	971.827	2	2	2	3	2	2	2	3	2
76	0	10	66	0	0	1	1	0	1	0	1	0	1	0	0	0	3	2	1	1	0	8.53	6.91	0.85	0.68	129	8.12941	151.765	0.8	1048.69	2	2	1	2	1	3	2	3	2
77	0	10	69	0	0	0	0	0	3	0	1	0	0	0	0	1	3	2	1	1	1	7.4	6.22	0.74	0.37	154	8.40541	208.108	0.5	1294.43	1	2	1	1	1	3	3	2	3
78	0	7	71	0	1	0	1	0	2	0	0	0	0	0	0	1	3	1	1	1	0	8.65	5.54	2.16	0.69	132	2.56481	61.1111	0.319444	338.556	2	1	3	2	1	1	1	1	1
79	0	21	56	0	0	1	0	0	2	1	1	0	0	1	0	1	3	1	1	0	0	7.11	4.62	1.56	0.85	167	2.96154	107.051	0.544872	494.577	1	1	2	3	2	1	1	2	1
80	0	5	40	0	0	0	0	0	1	1	1	0	1	1	0	0	3	1	0	0	0	6.97	4.53	1.53	0.77	209	2.96078	136.601	0.503268	618.804	1	1	2	3	2	1	2	2	1
81	0	8	48	0	0	0	0	0	1	0	1	0	0	1	0	0	3	1	0	0	1	6.97	4.46	1.25	0.63	219	3.568	175.2	0.504	781.392	1	1	2	2	3	1	3	2	2
82	0	7	47	0	1	0	0	0	2	1	1	0	0	1	1	1	3	1	1	0	0	8.55	7.1	0.94	0.43	194	7.55319	206.383	0.457447	1465.32	2	2	1	1	2	3	3	2	3
83	0	3	23	0	0	0	0	0	1	1	1	0	1	0	0	0	3	1	0	0	0	6.08	3.59	2.07	0.3	227	1.7343	109.662	0.144928	393.686	1	1	3	1	3	1	1	1	1
84	0	5	66	0	1	1	0	0	1	1	0	0	0	0	0	1	3	1	0	0	1	7.56	4.23	2.49	0.68	205	1.6988	82.3293	0.273092	348.253	1	1	3	2	2	1	1	1	1
85	0	7	49	0	1	0	0	0	2	1	0	0	0	0	0	1	3	3	1	0	1	7.64	5.81	1.3	1.46	274	4.46923	210.769	1.12308	1224.57	2	2	2	3	3	2	3	3	3
86	0	5	19	0	0	0	0	0	2	0	1	0	1	1	0	0	3	1	1	0	0	5.28	3.06	1.53	0.53	198	2	129.412	0.346405	396	1	1	2	2	2	1	2	1	1
87	0	19	66	0	0	1	0	0	2	1	1	0	1	1	1	1	3	1	1	0	0	8.88	6.84	1.15	0.89	157	5.94783	136.522	0.773913	933.809	2	2	2	3	1	2	2	3	2
88	1	6	23	0	1	0	1	0	2	1	1	0	1	1	0	0	3	3	0	0	1	7.69	7.31	0.38	0.08	178	19.2368	468.421	0.210526	3424.16	2	2	1	1	2	3	3	1	3
89	0	7	64	0	1	0	0	0	2	0	0	0	0	0	0	0	3	1	1	1	1	7.41	4.74	1.63	1.04	203	2.90798	124.54	0.638037	590.319	1	1	3	3	2	1	2	3	1
90	0	23	56	1	0	1	1	1	2	0	1	1	1	1	0	1	3	2	1	1	0	8.88	8.26	0.44	0.18	122	18.7727	277.273	0.409091	2290.27	2	3	1	1	1	3	3	2	3
91	1	27	48	0	1	1	0	0	2	1	0	0	0	0	0	0	3	1	0	0	0	10.82	8.33	1.62	0.87	176	5.14198	108.642	0.537037	904.988	3	3	3	3	2	2	1	2	2
92	0	5	24	0	0	0	0	0	1	1	1	0	0	0	0	0	3	1	1	0	0	7.58	5.68	1.36	0.45	156	4.17647	114.706	0.330882	651.529	2	2	2	1	1	2	1	1	1
93	0	5	56	0	0	0	0	0	2	1	0	0	0	1	1	1	3	2	1	1	1	9.75	7.51	1.17	1.07	259	6.4188	221.368	0.91453	1662.47	2	2	2	3	3	2	3	3	3
94	0	11	56	0	1	0	0	0	2	0	0	0	0	0	0	0	1	1	1	1	0	6.29	4.34	1.51	0.44	186	2.87417	123.179	0.291391	534.596	1	1	2	1	2	1	2	1	1
95	0	14	73	0	0	1	0	0	2	1	0	0	0	0	0	0	3	1	1	1	1	5.06	3.24	1.16	0.46	162	2.7931	139.655	0.396552	452.483	1	1	2	1	1	1	2	2	1
96	0	7	52	0	1	0	0	0	3	1	1	0	1	1	1	1	3	2	1	0	1	9.93	7.55	1.39	0.7	194	5.43165	139.568	0.503597	1053.74	3	2	2	2	2	2	2	2	2
97	0	2	32	0	0	0	0	0	2	0	1	0	0	0	1	0	3	1	1	0	0	9.85	5.81	2.76	1.18	243	2.10507	88.0435	0.427536	511.533	2	2	3	3	3	1	1	2	1
98	1	27	45	1	0	1	1	0	3	1	0	0	0	0	0	0	1	2	1	1	1	7.61	6.09	0.76	0.61	204	8.01316	268.421	0.802632	1634.68	2	2	1	2	2	3	3	3	3
99	0	7	27	0	1	0	0	0	1	0	1	0	0	1	0	0	3	1	0	0	0	6.54	4.51	1.44	0.52	120	3.13194	83.3333	0.361111	375.833	1	1	2	1	1	1	1	1	1
100	0	13	72	0	0	0	0	0	2	0	1	0	1	0	0	0	3	1	1	1	0	8.94	6.79	1.43	0.72	302	4.74825	211.189	0.503497	1433.97	2	2	2	2	3	2	3	2	3
101	0	4	68	0	0	0	1	0	1	0	1	0	0	0	0	0	3	1	0	0	0	8.12	6.82	0.57	0.73	83	11.9649	145.614	1.2807	993.088	2	2	1	2	1	3	2	3	2
102	0	8	37	0	1	0	0	0	1	0	1	0	0	0	0	0	3	1	1	0	0	7.92	4.91	1.98	0.95	221	2.4798	111.616	0.479798	548.035	2	1	3	3	3	1	1	2	1
103	0	5	58	0	0	0	0	0	1	1	1	0	0	1	1	1	3	1	0	0	0	6.71	4.23	2.01	0.4	140	2.10448	69.6517	0.199005	294.627	1	1	3	1	1	1	1	1	1
104	1	15	38	0	1	0	1	0	2	1	0	0	0	0	1	1	3	3	1	1	1	12.96	12.18	0.65	0.13	117	18.7385	180	0.2	2192.4	3	3	1	1	1	3	3	1	3
105	0	7	73	0	0	1	0	0	2	1	0	0	0	0	0	1	3	1	1	0	0	11.06	8.85	1.33	0.77	225	6.65414	169.173	0.578947	1497.18	3	3	2	3	3	2	3	2	3
106	1	6	26	0	1	0	0	0	2	1	1	0	0	0	0	0	1	1	1	0	1	9.52	5.81	2.67	0.57	290	2.17603	108.614	0.213483	631.049	2	2	3	2	3	1	1	1	1
107	0	7	31	0	1	0	0	0	2	1	1	0	1	0	0	0	3	1	1	0	0	7.91	4.83	2.53	0.4	231	1.90909	91.3043	0.158103	441	2	1	3	1	3	1	1	1	1
108	0	19	43	0	1	0	0	0	1	1	1	0	1	0	0	0	1	1	1	1	1	6.92	4.84	1.25	0.69	179	3.872	143.2	0.552	693.088	1	1	2	2	2	2	2	2	2
109	0	10	54	0	1	0	1	0	2	1	0	1	0	0	0	0	3	2	1	0	1	13.48	12.27	0.67	0.54	87	18.3134	129.851	0.80597	1593.27	3	3	1	2	1	3	2	3	3
110	1	13	32	0	0	1	1	1	2	1	1	1	1	1	0	0	3	3	1	1	1	12.96	11.66	0.65	0.65	189	17.9385	290.769	1	3390.37	3	3	1	2	2	3	3	3	3
111	0	11	71	0	1	0	0	0	2	0	0	0	0	0	0	0	3	1	0	0	0	7.42	4.6	2.15	0.52	138	2.13953	64.186	0.24186	295.256	1	1	3	1	1	1	1	1	1
112	0	10	55	0	0	0	0	0	2	1	1	0	1	1	0	1	2	2	1	1	1	6.93	5.75	0.69	0.35	110	8.33333	159.42	0.507246	916.667	1	2	1	1	1	3	2	2	2
113	0	7	25	0	0	0	0	0	2	1	1	0	0	0	1	1	3	1	1	0	1	9.98	8.28	0.9	0.8	184	9.2	204.444	0.888889	1692.8	3	3	1	3	2	3	3	3	3
114	0	28	33	1	1	1	0	0	2	0	1	0	1	1	1	0	2	1	1	1	0	10.16	7.72	1.02	1.32	112	7.56863	109.804	1.29412	847.686	3	3	1	3	1	3	1	3	2
115	0	10	45	0	1	0	0	0	2	1	0	0	0	0	0	0	3	1	1	1	1	12.44	9.7	1.74	0.87	290	5.57471	166.667	0.5	1616.67	3	3	3	3	3	2	2	2	3
116	0	11	38	0	0	0	0	0	2	1	1	0	1	1	1	0	3	2	1	1	0	6.2	4.77	0.93	0.5	97	5.12903	104.301	0.537634	497.516	1	1	1	1	1	2	1	2	1
117	0	4	69	0	0	0	0	0	1	0	0	0	0	0	0	1	3	2	0	0	0	7.34	4.4	2.13	0.51	118	2.06573	55.3991	0.239437	243.756	1	1	3	1	1	1	1	1	1
118	0	9	22	0	1	1	1	1	2	0	1	0	0	1	0	0	2	2	1	1	1	9.64	8.48	0.39	0.77	112	21.7436	287.179	1.97436	2435.28	2	3	1	3	1	3	3	3	3
119	0	8	46	1	1	0	0	0	1	1	1	0	1	1	1	1	1	3	0	1	1	11.44	9.95	0.57	1.03	141	17.4561	247.368	1.80702	2461.32	3	3	1	3	1	3	3	3	3
120	0	22	55	0	0	0	0	0	1	1	1	0	1	1	1	1	3	1	0	0	1	7.01	4.91	1.4	0.56	403	3.50714	287.857	0.4	1413.38	1	1	2	2	3	1	3	2	3
121	0	9	46	0	0	1	0	0	2	1	1	0	1	1	0	0	1	1	1	0	1	9.74	7.11	1.56	1.07	182	4.55769	116.667	0.685897	829.5	2	2	2	3	2	2	1	3	2
122	0	4	26	0	0	0	0	0	2	1	1	0	1	1	0	0	1	1	1	0	0	9.6	7.1	1.63	0.86	226	4.35583	138.65	0.527607	984.417	2	2	3	3	3	2	2	2	2
123	0	15	52	0	0	0	0	0	1	1	1	0	1	1	1	1	3	2	0	0	0	12.25	10.53	0.86	0.74	153	12.2442	177.907	0.860465	1873.36	3	3	1	2	1	3	3	3	3
124	1	6	32	0	1	0	0	0	3	1	0	0	0	0	0	1	3	1	1	1	1	6.33	4.37	1.52	0.38	218	2.875	143.421	0.25	626.75	1	1	2	1	3	1	2	1	1
125	0	7	49	1	0	0	0	0	1	1	0	0	0	0	0	1	3	1	1	1	1	7.38	5.39	1.33	0.66	224	4.05263	168.421	0.496241	907.789	1	1	2	2	3	2	3	2	2
126	1	8	54	1	1	0	0	0	2	1	1	0	0	0	1	0	1	1	1	0	1	12.77	10.6	1.28	0.89	299	8.28125	233.594	0.695312	2476.09	3	3	2	3	3	3	3	3	3
127	0	4	55	0	0	0	0	0	1	1	0	0	0	0	0	1	3	1	1	1	1	9.25	6.38	2.04	0.74	173	3.12745	84.8039	0.362745	541.049	2	2	3	2	2	1	1	1	1
128	0	8	51	0	1	1	1	0	1	1	1	0	1	1	0	0	2	2	1	0	0	6.03	5.31	0.6	0.06	237	8.85	395	0.1	2097.45	1	1	1	1	3	3	3	1	3
129	0	1	40	0	0	0	0	0	1	1	0	0	0	0	0	1	3	1	0	0	1	8.78	6.59	1.58	0.53	284	4.17089	179.747	0.335443	1184.53	2	2	2	2	3	2	3	1	2
130	0	7	55	0	1	0	0	0	2	1	0	0	0	0	1	1	3	1	1	1	1	8.14	5.62	1.63	0.81	193	3.44785	118.405	0.496933	665.436	2	2	3	3	2	1	2	2	1
131	1	25	36	0	1	1	1	1	3	1	1	1	1	0	0	0	3	1	0	1	1	25.75	23.69	0.77	1.29	241	30.7662	312.987	1.67532	7414.66	3	3	1	3	3	3	3	3	3
132	0	22	37	0	0	1	0	0	2	1	1	0	1	1	0	0	3	1	1	0	1	9.74	7.89	1.27	0.58	222	6.2126	174.803	0.456693	1379.2	2	3	2	2	3	2	3	2	3
133	0	3	50	0	1	0	0	0	2	0	0	0	0	0	0	0	3	1	1	0	1	5.91	3.72	1.36	0.59	199	2.73529	146.324	0.433824	544.324	1	1	2	2	2	1	2	2	1
134	1	16	33	1	0	1	1	1	3	1	0	1	0	0	0	1	1	3	1	1	1	7.11	4.83	1.42	0.85	149	3.40141	104.93	0.598592	506.81	1	1	2	3	1	1	1	3	1
135	0	5	47	0	0	0	0	0	2	0	1	0	0	1	0	1	3	2	1	0	0	7.56	6.12	0.91	0.45	152	6.72527	167.033	0.494505	1022.24	1	2	1	1	1	2	3	2	2
136	1	23	53	0	1	0	0	0	2	1	1	0	1	1	1	1	3	2	1	1	1	13.86	11.78	1.11	0.83	160	10.6126	144.144	0.747748	1698.02	3	3	2	3	1	3	2	3	3
137	1	35	45	1	0	1	0	0	2	1	0	0	0	0	0	1	1	1	1	1	1	9.8	7.06	1.67	0.98	263	4.22754	157.485	0.586826	1111.84	2	2	3	3	3	2	2	3	2
138	0	3	52	0	1	0	0	0	1	0	0	0	0	0	0	0	3	1	0	0	0	10.34	8.48	1.34	0.52	232	6.32836	173.134	0.38806	1468.18	3	3	2	1	3	2	3	1	3
139	1	5	64	0	1	0	0	0	2	0	1	0	1	0	0	0	1	2	1	0	1	8.31	6.48	1.08	0.75	296	6	274.074	0.694444	1776	2	2	2	2	3	2	3	3	3
140	1	7	52	1	1	1	1	1	2	0	1	1	1	0	0	0	3	2	1	0	1	9.08	8.54	0.45	0.09	249	18.9778	553.333	0.2	4725.47	2	3	1	1	3	3	3	1	3
141	0	14	75	0	1	0	0	0	2	0	0	0	0	0	1	1	1	1	1	1	0	12.02	9.26	1.8	0.84	194	5.14444	107.778	0.466667	998.022	3	3	3	3	2	2	1	2	2
142	1	3	71	1	0	0	0	0	2	1	1	0	1	0	0	0	2	3	1	1	1	6.51	5.53	0.59	0.33	100	9.37288	169.492	0.559322	937.288	1	1	1	1	1	3	3	2	2
143	0	8	20	0	0	1	1	1	1	1	1	0	1	0	0	1	3	2	1	0	0	14.26	13.83	0.43	0.14	127	32.1628	295.349	0.325581	4084.67	3	3	1	1	1	3	3	1	3
144	0	3	50	0	1	0	0	0	2	1	1	0	1	0	0	0	3	1	1	0	1	8.67	8.15	0.52	0.09	226	15.6731	434.615	0.173077	3542.12	2	3	1	1	3	3	3	1	3
145	0	7	48	0	0	0	0	0	2	1	1	0	1	1	0	0	3	1	1	0	1	5.81	4.01	1.1	0.7	111	3.64545	100.909	0.636364	404.645	1	1	2	2	1	2	1	3	1
146	0	15	36	0	1	0	0	0	1	0	1	0	0	0	0	1	3	1	0	0	0	12.99	9.87	1.95	1.04	116	5.06154	59.4872	0.533333	587.138	3	3	3	3	1	2	1	2	1
147	0	11	63	0	1	1	0	1	1	0	0	0	0	0	1	0	3	3	1	1	1	9.56	8.51	0.86	0.1	179	9.89535	208.14	0.116279	1771.27	2	3	1	1	2	3	3	1	3
148	0	9	58	0	0	0	0	0	1	1	1	0	1	1	1	0	3	1	1	0	0	9.89	7.32	1.58	0.89	258	4.63291	163.291	0.563291	1195.29	2	2	2	3	3	2	2	2	2
149	0	14	47	0	0	1	0	0	2	1	0	0	0	0	0	0	1	3	1	0	1	8.06	7.58	0.4	0.08	305	18.95	762.5	0.2	5779.75	2	2	1	1	3	3	3	1	3
150	1	19	40	1	1	0	0	0	2	1	1	0	0	0	1	0	3	2	1	1	1	9.01	7.3	0.81	0.9	114	9.01235	140.741	1.11111	1027.41	2	2	1	3	1	3	2	3	2
151	0	8	70	0	1	0	0	0	2	0	0	0	0	0	0	0	3	2	1	1	0	7.99	5.99	1.44	0.56	178	4.15972	123.611	0.388889	740.431	2	2	2	2	2	2	2	1	2
152	1	14	38	0	0	0	0	0	2	1	1	0	0	0	0	0	3	2	1	1	1	10.77	8.62	1.29	0.75	168	6.68217	130.233	0.581395	1122.6	3	3	2	2	2	2	2	3	2
153	1	18	34	0	1	0	0	0	2	1	1	0	1	0	0	0	3	1	1	0	1	6.64	4.45	1.26	0.8	271	3.53175	215.079	0.634921	957.103	1	1	2	3	3	1	3	3	2
154	0	7	28	0	0	0	0	0	2	0	0	0	0	0	1	0	1	2	1	1	1	7.12	4.41	1.85	0.43	236	2.38378	127.568	0.232432	562.573	1	1	3	1	3	1	2	1	1
155	0	10	26	0	0	0	0	0	1	0	1	0	1	1	0	0	1	1	0	0	0	12.93	10.6	1.16	0.91	279	9.13793	240.517	0.784483	2549.48	3	3	2	3	3	3	3	3	3
156	0	12	45	1	0	0	0	0	2	1	1	0	1	0	0	0	3	1	0	1	1	6.35	4.7	1.21	0.44	172	3.8843	142.149	0.363636	668.099	1	1	2	1	2	2	2	1	1
157	0	12	54	0	0	1	1	1	3	0	0	0	0	0	0	0	3	2	1	1	1	7.3	5.99	0.66	0.66	107	9.07576	162.121	1	971.106	1	2	1	2	1	3	2	3	2
158	0	5	52	0	1	0	1	0	2	0	0	0	0	0	1	1	3	1	1	1	1	10.6	9.22	1.06	0.32	154	8.69811	145.283	0.301887	1339.51	3	3	1	1	1	3	2	1	3
159	0	73	46	1	1	1	1	0	3	1	1	1	1	1	0	0	3	1	1	0	1	22.13	19.92	0.89	1.33	245	22.382	275.281	1.49438	5483.6	3	3	1	3	3	3	3	3	3
160	1	77	45	1	1	1	1	1	2	1	1	1	1	1	0	0	3	2	1	1	0	14.36	13.07	0.86	0.43	205	15.1977	238.372	0.5	3115.52	3	3	1	1	2	3	3	2	3
161	1	46	50	0	1	1	0	1	2	1	1	1	1	1	1	1	3	1	1	1	1	8.63	7.34	0.69	0.6	85	10.6377	123.188	0.869565	904.203	2	2	1	2	1	3	2	3	2
162	0	6	51	1	0	0	0	0	1	0	0	0	0	0	0	0	1	2	1	1	0	9.84	6.79	1.57	0.69	317	4.32484	201.911	0.43949	1370.97	2	2	2	2	3	2	3	2	3
163	0	8	53	0	0	1	0	1	1	1	1	0	1	1	0	0	3	1	0	0	0	6.85	4.59	1.37	0.75	194	3.35036	141.606	0.547445	649.971	1	1	2	2	2	1	2	2	1
164	0	8	43	0	0	0	0	0	3	1	1	0	1	1	0	0	1	1	1	1	1	9.78	7.04	1.56	1.08	167	4.51282	107.051	0.692308	753.641	2	2	2	3	2	2	1	3	2
165	1	16	45	1	1	1	1	1	3	1	1	1	0	0	0	1	1	3	1	1	1	11.03	9.15	1.1	0.66	303	8.31818	275.455	0.6	2520.41	3	3	2	2	3	3	3	3	3
166	0	2	54	0	1	1	1	1	2	1	1	0	1	0	0	0	3	2	1	1	1	11.41	10.27	0.68	0.34	232	15.1029	341.176	0.5	3503.88	3	3	1	1	3	3	3	2	3
167	0	19	73	1	0	1	1	0	1	1	1	1	1	0	0	0	3	3	0	1	0	11.38	10.01	0.57	0.8	366	17.5614	642.105	1.40351	6427.47	3	3	1	3	3	3	3	3	3
168	1	8	31	0	1	0	0	0	3	1	0	0	0	0	0	1	2	2	1	1	1	7.23	4.77	1.81	0.65	187	2.63536	103.315	0.359116	492.812	1	1	3	2	2	1	1	1	1
169	0	9	41	0	1	0	0	0	1	1	1	0	1	1	1	1	3	1	0	1	0	5.89	4.42	0.94	0.47	166	4.70213	176.596	0.5	780.553	1	1	1	1	2	2	3	2	2
170	0	17	43	0	1	0	0	0	3	1	1	1	1	1	0	0	3	2	1	1	1	9.34	7.19	1.21	0.93	249	5.94215	205.785	0.768595	1479.6	2	2	2	3	3	2	3	3	3
171	1	6	50	1	1	1	0	1	3	1	1	0	1	0	0	0	2	3	1	1	1	17.39	14.61	1.22	1.57	214	11.9754	175.41	1.28689	2562.74	3	3	2	3	3	3	3	3	3
172	0	3	34	0	0	0	0	0	2	0	1	1	1	0	0	0	3	1	0	0	1	12.11	7.87	2.79	1.33	203	2.82079	72.7599	0.476703	572.62	3	3	3	3	2	1	1	2	1
173	0	2	71	0	0	0	0	0	2	0	0	0	0	0	0	0	3	2	1	0	0	8.39	6.12	1.26	0.76	155	4.85714	123.016	0.603175	752.857	2	2	2	3	1	2	2	3	2
174	0	4	43	0	0	0	0	0	2	1	1	0	1	0	1	1	3	1	1	1	1	10.38	7.47	2.08	0.83	178	3.59135	85.5769	0.399038	639.26	3	2	3	3	2	1	1	2	1
175	0	3	50	0	0	0	1	0	2	1	1	0	1	0	0	0	3	1	1	1	0	13.71	11.24	1.65	0.96	133	6.81212	80.6061	0.581818	906.012	3	3	3	3	1	3	1	3	2
176	1	43	58	1	1	1	0	0	3	1	1	1	0	0	0	0	1	1	1	1	1	5.39	4.37	0.49	0.54	53	8.91837	108.163	1.10204	472.673	1	1	1	2	1	3	1	3	1
177	0	6	50	0	0	0	0	0	2	1	1	0	1	0	0	0	3	1	1	0	0	11.51	7.71	2.42	1.27	229	3.18595	94.6281	0.524793	729.583	3	3	3	3	3	1	1	2	2
178	0	6	52	0	1	0	0	0	2	1	1	0	1	0	0	0	3	1	1	0	1	8.91	7.4	0.8	0.71	213	9.25	266.25	0.8875	1970.25	2	2	1	2	3	3	3	3	3
179	0	2	27	0	0	0	0	0	2	0	1	0	1	0	0	0	3	1	1	0	0	9.33	6.72	1.68	0.75	179	4	106.548	0.446429	716	2	2	3	2	2	2	1	2	2
180	0	13	60	0	0	0	0	0	1	1	1	0	0	0	0	0	3	1	0	0	1	11.63	8.96	1.51	1.05	212	5.93377	140.397	0.695364	1257.96	3	3	2	3	3	2	2	3	3
181	0	7	23	0	0	0	0	0	1	0	1	0	1	1	0	1	3	2	0	0	0	10.55	8.12	1.58	0.95	188	5.13924	118.987	0.601266	966.177	3	3	2	3	2	2	2	3	2
182	1	8	64	0	1	0	0	0	3	1	0	0	0	0	0	1	2	2	1	1	1	7.72	5.1	1.62	0.54	272	3.14815	167.901	0.333333	856.296	2	1	3	2	3	1	3	1	2
183	0	22	39	1	0	0	0	0	3	1	0	0	0	0	0	1	3	2	1	0	1	6	4.44	1.08	0.48	152	4.11111	140.741	0.444444	624.889	1	1	2	1	1	2	2	2	1
184	1	12	49	0	0	0	0	0	2	0	0	0	0	0	0	0	3	1	1	0	1	9.13	6.03	2.47	0.55	258	2.4413	104.453	0.222672	629.854	2	2	3	2	3	1	1	1	1
185	0	12	54	0	0	0	0	0	2	0	1	0	0	0	1	1	3	1	1	0	1	14.28	12	1.57	0.71	157	7.64331	100	0.452229	1200	3	3	2	2	1	3	1	2	3
186	1	10	33	1	1	1	1	1	3	1	1	1	0	0	0	0	3	2	1	1	1	11.32	9.51	0.79	1.02	76	12.038	96.2025	1.29114	914.886	3	3	1	3	1	3	1	3	2
187	0	8	45	0	0	0	0	0	2	0	1	0	1	0	1	0	3	1	0	0	0	7.18	4.52	2.08	0.43	180	2.17308	86.5385	0.206731	391.154	1	1	3	1	2	1	1	1	1
188	0	12	60	0	0	0	0	0	2	0	1	0	1	1	1	0	3	1	1	0	0	10.11	6.37	2.43	1.11	181	2.6214	74.4856	0.45679	474.473	3	2	3	3	2	1	1	2	1
189	0	5	63	0	1	0	0	0	2	0	1	0	0	0	1	1	3	1	1	1	1	6.5	4.74	1.24	0.39	134	3.82258	108.065	0.314516	512.226	1	1	2	1	1	2	1	1	1
190	0	8	34	0	0	0	0	0	2	1	1	0	0	0	0	0	3	1	1	0	1	8.42	5.73	1.68	0.93	203	3.41071	120.833	0.553571	692.375	2	2	3	3	2	1	2	2	2
191	0	19	54	1	1	1	0	0	3	1	1	0	1	0	0	0	3	1	1	0	1	4.87	4.38	0.19	0.34	57	23.0526	300	1.78947	1314	1	1	1	1	1	3	3	3	3
192	0	23	57	0	1	1	0	0	2	0	1	1	0	0	0	0	3	1	1	1	1	11.88	9.86	1.07	0.95	160	9.21495	149.533	0.88785	1474.39	3	3	2	3	1	3	2	3	3
193	0	12	42	0	1	0	0	0	2	1	0	0	0	0	1	1	3	1	1	0	1	9.15	6.22	2.1	0.64	240	2.9619	114.286	0.304762	710.857	2	2	3	2	3	1	1	1	2
194	0	4	43	1	0	1	0	0	2	1	1	0	1	1	0	0	3	1	1	0	0	7.43	4.98	1.78	0.52	168	2.79775	94.382	0.292135	470.022	1	1	3	1	2	1	1	1	1
195	0	6	35	0	1	0	0	0	1	1	1	0	1	0	0	0	1	1	0	0	1	13.21	8.45	3.57	0.66	245	2.36695	68.6275	0.184874	579.902	3	3	3	2	3	1	1	1	1
196	1	9	31	0	1	0	0	0	2	1	1	0	1	1	0	0	1	2	1	0	1	7.38	4.87	1.62	0.74	194	3.00617	119.753	0.45679	583.198	1	1	3	2	2	1	2	2	1
197	1	5	47	0	1	0	0	0	2	1	0	0	0	0	0	0	1	1	1	0	1	3.16	1.17	1.45	0.38	146	0.806897	100.69	0.262069	117.807	1	1	2	1	1	1	1	1	1
198	0	2	34	0	0	0	0	0	2	1	1	0	1	1	1	1	3	1	0	0	1	8.7	6.87	1.13	0.61	216	6.07965	191.15	0.539823	1313.2	2	2	2	2	3	2	3	2	3
199	0	6	53	0	1	0	0	0	1	0	0	0	0	0	0	0	3	2	1	0	0	8.44	6.5	1.27	0.42	186	5.11811	146.457	0.330709	951.969	2	2	2	1	2	2	2	1	2
200	0	4	56	0	0	0	0	0	2	1	0	0	0	0	0	0	3	2	1	0	0	7.89	5.68	1.58	0.63	147	3.59494	93.038	0.398734	528.456	2	2	2	2	1	1	1	2	1
201	0	13	62	0	1	1	0	0	2	1	1	0	1	1	0	0	3	1	0	1	1	8.02	6.1	1.28	0.64	139	4.76562	108.594	0.5	662.422	2	2	2	2	1	2	1	2	1
202	0	12	35	0	0	0	0	0	1	0	1	0	1	1	0	0	3	1	0	0	0	6.09	3.71	1.64	0.61	192	2.2622	117.073	0.371951	434.341	1	1	3	2	2	1	2	1	1
203	0	11	63	0	1	0	0	1	3	1	0	0	0	0	0	0	2	2	1	0	1	5.09	3.51	0.97	0.41	155	3.61856	159.794	0.42268	560.876	1	1	1	1	1	2	2	2	1
204	0	13	54	0	1	0	0	0	2	1	1	0	1	0	0	1	3	1	1	0	1	10.15	7.92	1.42	0.81	164	5.57746	115.493	0.570423	914.704	3	3	2	3	1	2	1	2	2
205	1	17	56	0	1	0	0	0	2	1	1	0	1	0	0	0	3	1	1	0	1	7.86	5.89	1.34	0.63	201	4.39552	150	0.470149	883.5	2	2	2	2	2	2	2	2	2
206	0	8	54	0	0	0	0	0	2	1	1	0	1	1	0	0	3	1	1	1	1	8.19	5.57	1.8	0.74	175	3.09444	97.2222	0.411111	541.528	2	2	3	2	2	1	1	2	1
207	0	9	56	0	1	1	1	1	1	1	0	1	0	0	0	0	3	3	1	1	1	10.28	9.66	0.31	0.21	144	31.1613	464.516	0.677419	4487.23	3	3	1	1	1	3	3	3	3
208	0	12	57	0	0	1	0	0	2	0	1	0	1	1	0	0	3	1	1	0	0	12.35	8.03	2.59	1.61	200	3.10039	77.2201	0.621622	620.077	3	3	3	3	2	1	1	3	1
209	0	6	65	0	1	1	0	0	1	0	1	0	1	1	0	1	3	1	0	0	0	7.7	5.16	1.77	0.62	201	2.91525	113.559	0.350282	585.966	2	1	3	2	2	1	1	1	1
210	0	22	73	0	0	1	1	0	1	0	1	0	0	0	0	0	3	1	1	0	1	12.33	10.36	1.23	0.74	170	8.42276	138.211	0.601626	1431.87	3	3	2	2	2	3	2	3	3
211	1	10	21	0	0	0	0	0	2	0	0	0	0	1	0	1	3	1	1	1	0	9.87	7.4	1.88	0.59	311	3.93617	165.426	0.31383	1224.15	2	2	3	2	3	2	2	1	3
212	1	17	51	1	0	1	1	1	3	1	1	0	1	0	0	0	2	2	1	1	1	6.53	5.75	0.46	0.33	350	12.5	760.87	0.717391	4375	1	2	1	1	3	3	3	3	3
213	0	17	47	0	0	1	0	1	2	1	1	1	0	0	0	0	3	1	1	0	1	8.76	7.62	0.61	0.53	211	12.4918	345.902	0.868852	2635.77	2	3	1	2	2	3	3	3	3
214	0	3	24	0	0	0	0	0	1	0	1	0	0	1	0	0	3	1	1	0	0	6.39	3.71	2.04	0.45	270	1.81863	132.353	0.220588	491.029	1	1	3	1	3	1	2	1	1
215	0	23	44	1	0	1	0	0	1	1	1	0	1	1	1	1	3	2	0	0	1	9.89	6.73	2.08	0.79	392	3.23558	188.462	0.379808	1268.35	2	2	3	3	3	1	3	1	3
216	0	2	34	0	0	0	0	0	1	0	1	0	1	0	0	0	3	1	0	0	0	8.32	5.57	2.16	0.5	336	2.5787	155.556	0.231481	866.444	2	2	3	1	3	1	2	1	2
