# Supplementary material for: Development and validation of an early predictive model for acute stress disorder after trauma: a clinical cohort study
Source: PeerJ. 2026 Apr 13;14:e21131. doi: 10.7717/peerj.21131 (PMC13086026; doi:10.7717/peerj.21131)
Supplement: Supplemental Information 2 [file peerj-14-21131-s002.xlsx]

## Sheet: Sheet1
Variables	Variable assignment
Group	0=non-ASD, 1=ASD group
Gender	0=Female, 1=Male
Age (years)	Continuous variable
Smoking status	0=No, 1=Yes
Alcohol use	0=No, 1=Yes
Work or life pressure	0=No, 1=Yes
Trauma history	0=No, 1=Yes
Operation history	0=No, 1=Yes
Cause of trauma	1=Traffic accident, 2=Fall from height, 3=Other
Site of trauma	1=Head and neck, 2=Trunk, 3=Limbs
Coma after injury	0=No, 1=Yes
Fear after injury	0=No, 1=Have
Psychological burden	0=No, 1=Have
Critical condition	0=No, 1=Yes
Sleep quality	0=Good, 1=Poor
Limb activity	0=No, 1=Severe limitation
ISS	0=≤16 points, 1=>16 points
VAS	1=≤3 points, 2=4-6 points, 3=7-10 points
LOS	Continuous variable
Hormones	0=No, 1=Yes
Complications	0=No, 1=Have
WBC (×109 / L)	Continuous variable
Neutrophil (×109 / L)	Continuous variable
Lymphocyte (×109 / L)	Continuous variable
Monocyte (×109 / L)	Continuous variable
Platelet (×109 / L)	Continuous variable
NLR	Continuous variable
PLR	Continuous variable
MLR	Continuous variable
SII	Continuous variable
WBC2	1=Q1:<7.56,2=Q2:7.56-9.89,3=Q3:>9.89; Q1 as a reference group
Neutrophil2	1=Q1:<5.54,2=Q2:5.54-7.58,3=Q3:>7.58; Q1 as a reference group
Lymphocyte2	1=Q1:<1.06,2=Q2:1.06-1.58,3=Q3:>1.58; Q1 as a reference group
Monocyte2	1=Q1:<0.52,2=Q2:0.52-0.75,3=Q3:>0.75; Q1 as a reference group
Platelet2	1=Q1:<164,2=Q2:164-211,3=Q3:>211; Q1 as a reference group
NLR2	1=Q1:<3.59,2=Q2:3.59-6.73,3=Q3:>6.73; Q1 as a reference group
PLR2	1=Q1:<117.07,2=Q2:117.07-167.03,3=Q3:>167.03; Q1 as a reference group
MLR2	1=Q1:<0.39,2=Q2:0.39-0.57,3=Q3:>0.57; Q1 as a reference group
SII2	1=Q1:<668.10,2=Q2:668.10-1195.29,3=Q3:>1195.29; Q1 as a reference group
